# Supplementary material for: Epigenome environment interactions accelerate epigenomic aging and unlock metabolically restricted epigenetic reprogramming in adulthood
Source: Nat Commun. 2020 May 8;11:2316. doi: 10.1038/s41467-020-15847-z (PMC7210260; doi:10.1038/s41467-020-15847-z)
Supplement: Supplementary file 3 — Source Data [file 41467_2020_15847_MOESM3_ESM.xlsx]

## Sheet: Figure 1b
Figure 1b
Liver weight			Serum triglyceride			Serum LDL/VLDL			Serum free cholesterol
VEH	EDC		VEH	EDC		VEH	EDC		VEH	EDC
4.2879	3.81356		0.964668	2.72323		291.667	429.79		41.1187	88.0365
3.70943	4.64		1.55621	4.26767		174.213	283.793		39.9772	92.9452
3.59477	4.10095		1.83726	2.45289		117.126	436.68		21.3699	102.877
3.59551	4.77759		1.05032	1.63651		94.8163	288.058		17.4886	61.2101
4.02685	4.6589		2.38597	1.9818		311.352	277.559		67.8311	68.9726
4.02802	4.58554		1.48929	2.64293		92.1916	168.307		17.7169	41.0046
3.79363	4.37828		1.85867	2.41542		312.336	437.008		59.3836	136.096
3.52941	4.22764
3.90492	4.1868
	4.26229

## Sheet: Figure 1c
Figure 1c
Serum Lipids	log2 Fold Change
PG 34:3; [M-H]-; GPGro(16:1(7Z)/18:2(2E,4E))	2.65289
CL 78:12; [M-2H](2-); CL(18:0/20:4/18:2/22:6)	2.59355
PE 42:10; [M-H]-; GPEtn(20:4(5E,8E,11E,14E)/22:6(4Z,7Z,10Z,13Z,16Z,19Z))	1.99874
PE 34:3; [M-H]-; GPEtn(16:1(7Z)/18:2(2E,4E))	1.91021
PE 41:6; [M-H]-; GPEtn(19:0/22:6(4Z,7Z,10Z,13Z,16Z,19Z))	1.90517
PE 33:2; [M-H]-; GPEtn(15:0/18:2(2E,4E))	1.78023
PE 36:5; [M-H]-; GPEtn(18:2(2E,4E)/18:3(6Z,9Z,12Z))	1.76639
PE 40:4; [M-H]-; GPEtn(20:0/20:4(5E,8E,11E,14E))	1.73434
PE 40:7; [M-H]-; GPEtn(20:3(5Z,8Z,11Z)/20:4(5E,8E,11E,14E))	1.72527
PS 40:7; [M-H]-; GPSer(18:1(11E)/22:6(4Z,7Z,10Z,13Z,16Z,19Z))	1.66541
CL 70:5; [M-2H](2-); CL(18:2/18:0/18:3/16:0)	1.63136
CL 70:5; [M-2H](2-); CL(18:1/16:1/18:1/18:2)	1.62154
PE 35:4; [M-H]-; GPEtn(15:0/20:4(5E,8E,11E,14E))	1.61684
TG 42:0; [M+NH4]+; TG(12:0/14:0/16:0)	1.59418
PE 36:5; [M-H]-; GPEtn(16:1(7Z)/20:4(5E,8E,11E,14E))	1.58503
DG 40:2; [M+NH4]+; DG(18:1/22:1/0:0)	1.57081
PE 35:1; [M-H]-; GPEtn(17:0/18:1(11E))	1.5688
PC 35:4; [M+HCOO]-; GPCho(15:0/20:4(5E,8E,11E,14E))	1.53335
PC 34:3; [M-Ac-H]-; GPCho(16:1(7Z)/18:2(2E,4E))	1.53001
PC 38:6; [M+HCOO]-; GPCho(16:0/22:6(4Z,7Z,10Z,13Z,16Z,19Z))	1.52636
PC 30:0; [M-Ac-H]-; GPCho(14:0/16:0)	1.48161
PC 38:6; [M-Ac-H]-; GPCho(18:2(2E,4E)/20:4(5E,8E,11E,14E))	1.47146
CL 68:2; [M-2H](2-); CL(16:0/16:0/18:1/18:1)	1.47069
PC 40:2; [M+Na]+; GPCho(18:1(11E)/22:1(13Z))	1.46261
PC 42:9; [M+Na]+; GPCho(20:4(5E,8E,11E,14E)/22:5(7Z,10Z,13Z,16Z,19Z))	1.40126
PC 34:3; [M-Ac-H]-; GPCho(16:0/18:3(6Z,9Z,12Z))	1.40013
PC 36:4; [M-Ac-H]-; GPCho(18:2(2E,4E)/18:2(2E,4E))	1.39611
PE 34:2; [M-H]-; GPEtn(16:1(7Z)/18:1(11E))	1.37668
PE 38:6; [M-H]-; GPEtn(18:2(2E,4E)/20:4(5E,8E,11E,14E))	1.37119
PC 36:3; [M-CH3]-; GPCho(18:2(2E,4E)/18:1(11E))	1.35661
PG 38:3; [M-H]-; GPGro(18:1(11E)/20:2(11Z,14Z))	1.3565
PE 38:5; [M-H]-; GPEtn(18:1(11E)/20:4(5E,8E,11E,14E))	1.33683
PE 38:6; [M-H]-; GPEtn(16:0/22:6(4Z,7Z,10Z,13Z,16Z,19Z))	1.33148
PE 36:0; [M-H]-; GPEtn(16:0/20:0)	1.32033
PE 42:1; [M-H]-; GPEtn(18:1(11E)/24:0)	1.31481
PE 37:4; [M-H]-; GPEtn(17:0/20:4(5E,8E,11E,14E))	1.3004
PE 36:4; [M-H]-; GPEtn(16:0/20:4(5E,8E,11E,14E))	1.29819
PC 40:7; [M-Ac-H]-; GPCho(20:3(5Z,8Z,11Z)/20:4(5E,8E,11E,14E))	1.29189
PC 32:1; [M+Na]+; GPCho(16:0/16:1(7Z))	1.27349
PC 32:1; [M+Na]+; GPCho(14:0/18:1(11E))	1.26493
PG 36:2; [M-H]-; GPGro(16:0/20:2(11Z,14Z))	1.25598
PC 40:6; [M-Ac-H]-; GPCho(20:2(11Z,14Z)/20:4(5E,8E,11E,14E))	1.24977
PC 38:7; [M-Ac-H]-; GPCho(18:3(6Z,9Z,12Z)/20:4(5E,8E,11E,14E))	1.24887
PC 42:10; [M-Ac-H]-; GPCho(20:4(5E,8E,11E,14E)/22:6(4Z,7Z,10Z,13Z,16Z,19Z))	1.2422
PC 32:2; [M+Na]+; GPCho(16:1(7Z)/16:1(7Z))	1.2322
PC 34:3; [M-CH3]-; GPCho(16:1(7Z)/18:2(2E,4E))	1.21571
PE 32:1; [M-H]-; GPEtn(16:0/16:1(7Z))	1.21293
PC 35:2; [M-Ac-H]-; GPCho(17:0/18:2(2E,4E))	1.2088
PC 37:4; [M-Ac-H]-; GPCho(17:0/20:4(5E,8E,11E,14E))	1.20283
CE(17:0); [M+NH4]+; 17:0 Cholesteryl ester	1.19898
PC 40:6; [M+HCOO]-; GPCho(18:0/22:6(4Z,7Z,10Z,13Z,16Z,19Z))	1.1943
CL 68:4; [M-2H](2-); CL(16:0/18:2/16:1/18:1)	1.15967
PE 30:0; [M-H]-; GPEtn(14:0/16:0)	1.15881
PE 40:6; [M-H]-; GPEtn(18:1(11E)/22:5(4Z,7Z,10Z,13Z,16Z))	1.1568
PC 36:5; [M-Ac-H]-; GPCho(16:1(7Z)/20:4(5E,8E,11E,14E))	1.14807
PA 34:0; [M-H]-; GPA(16:0/18:0)	1.13015
PC 36:4; [M-Ac-H]-; GPCho(16:0/20:4(5E,8E,11E,14E))	1.09828
PC 25:0; [M+HCOO]-; GPCho(2:0/23:0)	1.09465
PE 38:5; [M-H]-; GPEtn(16:0/22:5(4Z,7Z,10Z,13Z,16Z))	1.08403
TG 51:2; [M+NH4]+; TG(16:0/17:0/18:2)	1.08157
PC 33:1; [M-Ac-H]-; GPCho(16:0/17:1(9Z))	1.07934
PC 38:1; [M+Na]+; GPCho(18:0/20:1(11E))	1.07673
PC 35:3; [M-Ac-H]-; GPCho(17:1(9Z)/18:2(2E,4E))	1.06087
PE 39:4; [M-H]-; GPEtn(19:0/20:4(5E,8E,11E,14E))	1.05537
CL 68:1; [M-2H](2-); CL(16:0/16:0/18:0/18:1)	1.03521
TG 58:5; [M+NH4]+; TG(18:1/20:1/20:3)	1.03128
CE(17:1); [M+NH4]+; 17:1 Cholesteryl ester	1.02554
PC 38:6; [M-CH3]-; GPCho(18:2(2E,4E)/20:4(5E,8E,11E,14E))	1.00972
PE 40:2; [M-H]-; GPEtn(18:0/22:2(13Z,16Z))	1.00286
PS 40:6; [M-H]-; GPSer(18:0/22:6(4Z,7Z,10Z,13Z,16Z,19Z))	0.995662
PC 40:6; [M-CH3]-; GPCho(18:0/22:6(4Z,7Z,10Z,13Z,16Z,19Z))	0.990025
PE 44:5; [M-H]-; GPEtn(20:4(5E,8E,11E,14E)/24:1(15Z))	0.958729
PE 34:2; [M-H]-; GPEtn(16:0/18:2(2E,4E))	0.957548
CE(18:1); [M+NH4]+; 18:1 Cholesteryl ester	0.957378
DG 38:1; [M+NH4]+; DG(16:0/22:1/0:0)	0.953816
PE 34:1; [M-H]-; GPEtn(16:0/18:1(11E))	0.94913
PC 40:1; [M+Na]+; GPCho(22:1(13Z)/18:0)	0.949027
PC 38:6; [M+HCOO]-; GPCho(18:2(2E,4E)/20:4(5E,8E,11E,14E))	0.942883
PE 38:5; [M-H]-; GPEtn(18:0/20:5(5Z,8Z,11Z,14Z,17Z))	0.942459
PC 37:3; [M-Ac-H]-; GPCho(17:0/20:3(5Z,8Z,11Z))	0.927415
PC 40:7; [M+Na]+; GPCho(18:2(2E,4E)/22:5(4Z,7Z,10Z,13Z,16Z))	0.925461
CL 74:2; [M-2H](2-); CL(18:0/18:1/18:0/20:1)	0.923928
TG 58:11; [M+NH4]+; TG(16:0/20:5/22:6)	0.9193
PC 34:1; [M-Ac-H]-; GPCho(16:0/18:1(11E))	0.916779
PC 36:4; [M+HCOO]-; GPCho(18:2(2E,4E)/18:2(2E,4E))	0.912365
CE(16:1); [M+NH4]+; 16:1 Cholesteryl ester	0.911249
PC 38:5; [M-CH3]-; GPCho(18:1(11E)/20:4(5E,8E,11E,14E))	0.89331
CL 68:3; [M-2H](2-); CL(16:0/16:0/18:1/18:2)	0.892678
PE 38:2; [M-H]-; GPEtn(18:2(2E,4E)/20:0)	0.892581
TG 60:7; [M+NH4]+; TG(18:1/20:1/22:5)	0.891392
PC 38:0; [M-Ac-H]-; GPCho(16:0/22:0)	0.888025
PC 23:1; [M-Ac-H]-; GPCho(5:0/18:1(11E))	0.886303
TG 56:10; [M+NH4]+; TG(18:2/18:3/20:5)	0.878202
PE 33:1; [M-H]-; GPEtn(16:0/17:1(9Z))	0.874516
PC 38:1; [M+Na]+; GPCho(26:1(5Z)/12:0)	0.870948
PC 35:1; [M+Na]+; GPCho(9:0/26:1(5Z))	0.869865
PE 40:4; [M-H]-; GPEtn(18:0/22:4(7Z,10Z,13Z,16Z))	0.862094
PC 40:1; [M+Na]+; GPCho(16:0/24:1(15Z))	0.861749
PE 38:2; [M-H]-; GPEtn(18:1(11E)/20:1(11E))	0.859547
PE 35:2; [M-H]-; GPEtn(17:0/18:2(2E,4E))	0.858313
PC 34:1; [M+HCOO]-; GPCho(16:0/18:1(11E))	0.85783
PC 38:1; [M+Na]+; GPCho(18:1(13Z)/20:0)	0.857186
CL 68:2; [M-2H](2-); CL(18:1/16:0/18:1/16:0)	0.852716
PC 40:8; [M+Na]+; GPCho(18:2(2E,4E)/22:6(4Z,7Z,10Z,13Z,16Z,19Z))	0.843311
TG 58:6; [M+NH4]+; TG(18:2/18:3/22:1)	0.838896
PE 40:7; [M-H]-; GPEtn(18:1(11E)/22:6(4Z,7Z,10Z,13Z,16Z,19Z))	0.834526
TG 55:1; [M+NH4]+; TG(16:0/18:1/21:0)	0.82827
plasmenyl-PE 42:6; [M-H]-; PE(P-20:0/22:6(4Z,7Z,10Z,13Z,16Z,19Z))	0.825688
PE 40:5; [M-H]-; GPEtn(20:1(11E)/20:4(5E,8E,11E,14E))	0.824132
PC 22:0; [M-Ac-H]-; GPCho(6:0/16:0)	0.824074
PC 32:1; [M-CH3]-; GPCho(16:1(7Z)/16:0)	0.82379
DG 40:2; [M+NH4]+; DG(18:2/22:0/0:0)	0.822476
PC 38:4; [M-CH3]-; GPCho(18:0/20:4(5E,8E,11E,14E))	0.820379
PE 40:5; [M-H]-; GPEtn(18:0/22:5(4Z,7Z,10Z,13Z,16Z))	0.816512
DG 35:2; [M+NH4]+; DG(17:1/18:1/0:0)	0.811764
DG 30:0; [M+NH4]+; DG(14:0/16:0/0:0)	0.810858
PC 35:2; [M-CH3]-; GPCho(17:0/18:2(2E,4E))	0.806907
PC 38:1; [M-CH3]-; GPCho(18:0/20:1(11E))	0.803042
TG 58:5; [M+NH4]+; TG(18:0/18:1/22:4)	0.797892
PE 36:3; [M-H]-; GPEtn(18:1(11E)/18:2(2E,4E))	0.795868
PC 38:2; [M-Ac-H]-; GPCho(18:2(2E,4E)/20:0)	0.79534
CE(22:4); [M+NH4]+; 22:4 Cholesteryl ester	0.790226
PC 36:4; [M+Na]+; GPCho(18:2(2E,4E)/18:2(2E,4E))	0.777344
DG 40:3; [M+NH4]+; DG(18:2/22:1/0:0)	0.772558
PC 36:4; [M-CH3]-; GPCho(16:0/20:4(5E,8E,11E,14E))	0.765933
PC 40:1; [M-Ac-H]-; GPCho(16:0/24:1(15Z))	0.739062
TG 60:12; [M+NH4]+; TG(18:2/20:4/22:6)	0.736035
PC 37:5; [M+Na]+; GPCho(15:0/22:5(4Z,7Z,10Z,13Z,16Z))	0.733072
PI 36:2; [M-H]-; GPIns(18:0/18:2(2E,4E))	0.731398
TG 54:1; [M+NH4]+; TG(18:0/18:0/18:1)	0.728437
TG 60:11; [M+Na]+; TG(18:1/20:4/22:6)	0.719643
PC 40:8; [M-Ac-H]-; GPCho(18:2(2E,4E)/22:6(4Z,7Z,10Z,13Z,16Z,19Z))	0.718646
DG 38:2; [M+NH4]+; DG(18:1/20:1/0:0)	0.697262
PC 40:2; [M+Na]+; GPCho(20:1(11E)/20:1(11E))	0.695094
TG 54:6; [M+NH4]+; TG(18:1/18:2/18:3)	0.694498
TG 56:7; [M+Na]+; TG(16:0/18:1/22:6)	0.693126
TG 58:8; [M+NH4]+; TG(18:1/18:2/22:5)	0.692905
PI 40:5; [M-H]-; GPIns(18:0/22:5(4Z,7Z,10Z,13Z,16Z))	0.68849
PE 38:1; [M-H]-; GPEtn(18:0/20:1(11E))	0.687648
TG 54:6; [M+NH4]+; TG(16:0/18:2/20:4)	0.684171
TG 56:1; [M+NH4]+; TG(16:0/20:0/20:1)	0.68177
DG 38:5; [M+NH4]+; DG(18:2/20:3/0:0)	0.67784
PI 38:4; [M-H]-; GPIns(18:0/20:4(5E,8E,11E,14E))	0.666912
PC 38:6; [M+Na]+; GPCho(16:0/22:6(4Z,7Z,10Z,13Z,16Z,19Z))	0.647777
TG 56:7; [M+NH4]+; TG(16:0/18:1/22:6)	0.644038
PC 38:4; [M-Ac-H]-; GPCho(18:0/20:4(5E,8E,11E,14E))	0.642221
DG 38:4; [M+NH4]+; DG(18:1/20:3/0:0)	0.638175
TG 58:3; [M+NH4]+; TG(18:1/18:2/22:0)	0.635452
TG 56:1; [M+NH4]+; TG(16:0/18:1/22:0)	0.634446
PC 38:7; [M+Na]+; GPCho(16:1(7Z)/22:6(4Z,7Z,10Z,13Z,16Z,19Z))	0.633432
PE 38:4; [M-H]-; GPEtn(18:1(11E)/20:3(5Z,8Z,11Z))	0.626653
TG 54:2; [M+NH4]+; TG(16:0/18:1/20:1)	0.624196
CL 70:5; [M-2H](2-); CL(18:1/16:0/18:2/18:2)	0.623112
PC 26:0; [M-CH3]-; GPCho(16:0/10:0)	0.622991
TG 57:2; [M+NH4]+; TG(18:1/18:1/21:0)	0.618198
CL 72:8; [M-2H](2-); CL(18:2/18:2/18:2/18:2)	0.618016
PE 37:5; [M-H]-; GPEtn(17:1(9Z)/20:4(5E,8E,11E,14E))	0.615685
PC 36:3; [M-CH3]-; GPCho(16:0/20:3(5Z,8Z,11Z))	0.615246
PC 30:1; [M-Ac-H]-; GPCho(14:0/16:1(7Z))	0.599796
PC 30:0; [M+Na]+; GPCho(14:0/16:0)	0.59705
PE 38:4; [M-H]-; GPEtn(18:0/20:4(5E,8E,11E,14E))	0.587376
PC 36:2; [M-CH3]-; GPCho(18:0/18:2(2E,4E))	0.585917
TG 54:8; [M+NH4]+; TG(18:2/18:3/18:3)	0.578337
TG 58:3; [M+NH4]+; TG(18:1/20:1/20:1)	0.575877
PC 38:2; [M-CH3]-; GPCho(20:1(11E)/18:1(11E))	0.561857
TG 52:6; [M+NH4]+; TG(16:1/18:2/18:3)	0.561363
DG 36:1; [M+NH4]+; DG(18:0/18:1/0:0)	0.557138
TG 58:7; [M+NH4]+; TG(18:1/18:1/22:5)	0.554983
TG 56:8; [M+Na]+; TG(18:2/18:2/20:4)	0.550311
DG 34:1; [M+NH4]+; DG(16:0/18:1/0:0)	0.534556
PC 36:2; [M-Ac-H]-; GPCho(18:0/18:2(2E,4E))	0.530637
PC 40:4; [M+Na]+; GPCho(20:0/20:4(5E,8E,11E,14E))	0.526373
TG 57:2; [M+NH4]+; TG(18:0/18:2/21:0)	0.525579
PC 35:1; [M-Ac-H]-; GPCho(17:0/18:1(11E))	0.525206
plasmenyl-PE 36:5; [M-H]-; PE(P-16:0/20:5(5Z,8Z,11Z,14Z,17Z))	0.522475
TG 46:2; [M+NH4]+; TG(12:0/18:1/16:1)	0.519977
TG 54:4; [M+NH4]+; TG(18:1/18:1/18:2)	0.517963
PC 39:5; [M+Na]+; GPCho(17:0/22:5(4Z,7Z,10Z,13Z,16Z))	0.511876
PC 33:2; [M+Na]+; GPCho(15:0/18:2(2E,4E))	0.499495
TG 48:1; [M+NH4]+; TG(14:0/16:0/18:1)	0.49144
PC 34:3; [M+Na]+; GPCho(16:0/18:3(6Z,9Z,12Z))	0.49056
CL 72:5; [M-2H](2-); CL(18:0/18:2/18:1/18:2)	0.488662
TG 58:9; [M+NH4]+; TG(18:1/18:2/22:6)	0.487198
TG 55:2; [M+NH4]+; TG(18:1/18:1/19:0)	0.480763
plasmenyl-PE 40:4; [M-H]-; PE(P-20:0/20:4(5E,8E,11E,14E))	0.467421
TG 60:13; [M+NH4]+; TG(18:2/20:5/22:6)	0.45684
PC 34:2; [M-Ac-H]-; GPCho(16:0/18:2(2E,4E))	0.456444
PC 32:0; [M+HCOO]-; GPCho(16:0/16:0)	0.45024
PE 36:2; [M-H]-; GPEtn(18:0/18:2(2E,4E))	0.446903
TG 58:11; [M+Na]+; TG(18:2/18:3/22:6)	0.446558
PC 34:2; [M-Ac-H]-; GPCho(16:1(7Z)/18:1(11E))	0.445105
TG 58:6; [M+NH4]+; TG(18:1/18:1/22:4)	0.444917
TG 56:9; [M+NH4]+; TG(18:2/18:2/20:5)	0.435327
TG 60:12; [M+Na]+; TG(18:2/20:5/22:5)	0.433857
PC 33:4; [M+Na]+; GPCho(15:1(9Z)/18:3(6Z,9Z,12Z))	0.427295
TG 54:0; [M+Na]+; TG(16:0/18:0/20:0)	0.425426
TG 56:2; [M+Na]+; TG(18:0/18:1/20:1)	0.409548
TG 56:6; [M+NH4]+; TG(16:0/18:1/22:5)	0.389732
TG 58:9; [M+NH4]+; TG(18:2/18:2/22:5)	0.385622
TG 53:4; [M+NH4]+; TG(17:1/18:1/18:2)	0.364872
TG 53:5; [M+NH4]+; TG(17:1/18:2/18:2)	0.338058
TG 54:8; [M+Na]+; TG(18:2/18:3/18:3)	0.334488
TG 56:4; [M+NH4]+; TG(18:1/18:2/20:1)	0.330152
CE(20:3); [M+NH4]+; 20:3 Cholesteryl ester	0.284091
PG 34:0; [M-H]-; GPGro(17:0/17:0)	-0.187259
PC 34:0; [M+Na]+; GPCho(17:0/17:0)	-0.204321
TG 54:5; [M+Na]+; TG(18:1/18:2/18:2)	-0.228125
TG 50:0; [M+Na]+; TG(16:0/16:0/18:0)	-0.279171
PG 36:0; [M-H]-; GPGro(17:0/19:0)	-0.288991
PG 33:0; [M-H]-; GPGro(17:0/16:0)	-0.319093
PE 36:5; [M-H]-; GPEtn(16:0/20:5(5Z,8Z,11Z,14Z,17Z))	-0.339921
TG 51:1; [M+Na]+; TG(16:0/17:0/18:1)	-0.342653
TG 52:4; [M+Na]+; TG(16:0/18:2/18:2)	-0.436525
CE(16:0); [M+NH4]+; 16:0 Cholesteryl ester	-0.463122
PE 33:0; [M-H]-; GPEtn(16:0/17:0)	-0.472555
plasmenyl-PE 36:4; [M+H]+; PE(P-16:0/20:4(5E,8E,11E,14E))	-0.523956
TG 52:3; [M+Na]+; TG(16:0/18:1/18:2)	-0.537164
CL 70:4; [M-2H](2-); CL(16:0/18:1/18:2/18:1)	-0.79359
TG 54:0; [M+NH4]+; TG(16:0/18:0/20:0)	-0.868313
PC 38:5; [M+Na]+; GPCho(18:1(11E)/20:4(5E,8E,11E,14E))	-2.24933

## Sheet: Figure 3a
Gene_symbol	D240 EDC Western Diet	D240 EDC Western Diet	D240 EDC Western Diet	D240 VEH Western Diet	D240 VEH Western Diet	D240 VEH Western Diet
Rrbp1	1.01863	1.06636	0.89817	-1.07242	-0.80877	-1.10197
LOC100360117	0.940423	1.23844	0.791412	-1.06625	-0.897376	-1.00665
Met	0.783186	0.927934	1.24845	-1.07268	-1.07785	-0.809034
Map3k21	1.04023	0.666324	1.24157	-1.05941	-1.05941	-0.829309
Lyc2	1.35821	0.758458	0.818149	-1.04933	-1.06923	-0.816254
Slc35e2b	0.800468	1.3919	0.739286	-1.05539	-0.912636	-0.963621
AABR07035832.1	1.0222	0.61332	1.29479	-1.09035	-1.0222	-0.81776
Tsen34l1	1.35389	0.954378	0.621455	-1.04316	-0.976573	-0.909988
Acacb	0.627792	1.29269	1.00599	-1.02226	-0.772159	-1.13206
A2m	0.844144	0.681809	1.39608	-1.00648	-0.844144	-1.07141
Krt10	0.881562	1.3759	0.659112	-1.04634	-1.09577	-0.774456
Vat1	1.07693	1.08264	0.756707	-1.1017	-1.25038	-0.564194
Cxcl13	1.04803	1.33648	0.528822	-1.0288	-0.913419	-0.971109
Hook2	0.54888	1.2582	1.1062	-1.04709	-1.09776	-0.768432
Map3k5	0.74186	1.2079	0.960613	-1.01768	-0.599194	-1.2935
Rnf125	1.34085	1.06716	0.483763	-1.06476	-0.798269	-1.02875
Sh3bp4	0.493021	1.0696	1.32029	-1.03618	-1.13645	-0.710284
Cnppd1	1.38098	1.0574	0.433362	-1.06896	-0.803164	-0.999622
Creb3l2	1.06538	0.663769	1.13231	-1.0096	-0.474121	-1.37774
Ahcy	1.05887	1.34079	0.46179	-1.03047	-0.660815	-1.17016
Col18a1	0.470447	0.92076	1.46543	-0.990571	-0.758266	-1.1078
Tns2	0.770551	0.870801	1.20693	-0.986777	-0.438349	-1.42316
Thrsp	0.901266	1.27289	0.669985	-1.02645	-0.454422	-1.36327
Mgam	1.32156	0.527927	0.987398	-1.01757	-0.516324	-1.30299
Gstt3	1.21597	0.399303	1.21993	-1.06224	-1.18117	-0.591797
Tenm2	0.844438	0.960026	1.01782	-1.00498	-0.330711	-1.4866
Chd1l	0.782581	1.57395	0.457238	-1.00241	-0.738616	-1.07275
Slc25a33	0.47058	1.08059	1.25488	-0.95859	-0.47058	-1.37688
Map7	0.813748	1.12241	0.860515	-0.972756	-0.308663	-1.51525
Myo18a	0.497293	0.648483	1.64455	-0.97013	-0.787814	-1.03238
Selp	1.01325	1.48575	0.288751	-1.00275	-0.687752	-1.09725
Krt19	1.24375	1.15797	0.38599	-0.986419	-0.471766	-1.32952
Ptpn3	1.2186	1.03251	0.536286	-0.998914	-0.363124	-1.42536
Prkca	0.285528	1.36857	1.13227	-0.955043	-0.620286	-1.21103
Plekhg1	0.870037	1.49646	0.417618	-0.974441	-0.556824	-1.25285
Prrg1	1.39004	0.347511	1.04253	-0.992889	-0.521267	-1.26593
Dbp	0.420076	1.36376	0.994916	-0.99923	-0.447038	-1.33249
Ptpn13	0.827951	0.391052	1.55612	-1.01673	-1.16237	-0.596017
Slc4a4	0.599774	0.599774	1.57511	-0.955715	-0.568944	-1.25
Myo10	1.07842	0.643379	1.04538	-0.970116	-0.276258	-1.5208
Cpeb3	1.03644	0.876166	0.844112	-0.983016	-0.213699	-1.56
Bcar3	0.183688	1.55727	1.00892	-0.956442	-0.907579	-0.885863
Abca2	1.26953	0.158691	1.31783	-0.993545	-0.648564	-1.10394
Slc39a14	1.56672	0.344484	0.83099	-1.00012	-0.540479	-1.20159
Egr1	0.594241	1.52305	0.624203	-0.98624	-0.416967	-1.33829
Trpm4	0.398295	1.55157	0.790645	-1.01654	-1.24244	-0.481521
Glt1d1	0.144867	1.52678	1.06614	-0.952652	-0.964668	-0.820469
Atp7b	0.463892	1.65676	0.616405	-0.952296	-0.609143	-1.17562
Nr1d1	1.09311	1.04033	0.600443	-0.974345	-0.222142	-1.5374
Dock7	0.884989	1.52862	0.316451	-0.970806	-0.498812	-1.26044
Sbspon	1.68804	0.321766	0.707886	-0.9851	-0.673234	-1.05935
Slc6a9	0.613746	0.365038	1.73694	-0.950704	-0.806293	-0.958727
Cry2	0.318591	1.04458	1.35096	-0.92691	-0.380755	-1.40646
Chac1	0.0645497	1.42009	1.22644	-0.968246	-0.968246	-0.774597
Tom1l1	0.869313	0.869313	0.968475	-0.935421	-0.142131	-1.62955
Atp8b1	1.18998	0.956684	0.558133	-0.963165	-0.195225	-1.54641
Slc44a3	1.4647	0.740396	0.498963	-1.0945	-1.33593	-0.273625
Adh4	1.2251	1.23098	0.247767	-0.973896	-0.376311	-1.35364
Xirp2	0.396327	1.76546	0.540446	-0.900743	-0.900743	-0.900743
Usp54	0.216998	1.65786	0.824592	-0.928751	-0.668353	-1.10235
Gla	1.76457	0.556736	0.368012	-0.962493	-0.971929	-0.754896
Spink1	0.962331	1.54647	0.17599	-1.01475	-1.17202	-0.498016
Sesn3	1.54282	0.119831	1.01856	-0.973626	-0.569197	-1.13839
Il6r	1.14337	1.04935	0.486896	-0.958682	-0.169574	-1.55135
Insr	0.876915	0.581562	1.21446	-0.920514	-0.156818	-1.5956
Sfxn1	0.882345	1.58599	0.2019	-0.950217	-0.4837	-1.23631
Tef	0.272206	1.42112	0.975887	-0.917971	-0.338085	-1.41315
Cbx3	0.332392	1.74017	0.596351	-0.958072	-1.10472	-0.606127
Bcl2l11	0.28102	1.47457	0.906211	-0.912526	-0.344171	-1.4051
Man2b1	1.5311	1.13101	-0.00692807	-1.00977	-0.862544	-0.782872
Slc1a2	0.436752	0.784371	1.42613	-0.900244	-0.231746	-1.51526
LOC297568	1.46409	1.20094	-0.0206302	-1.01485	-0.982301	-0.647244
Cnot6l	0.776493	0.553947	1.31351	-0.921632	-0.14272	-1.5796
Il1r1	0.501028	1.23056	0.911074	-0.910235	-0.132909	-1.59952
Plpp2	0.270969	0.849385	1.5216	-0.979658	-1.35485	-0.307446
Fads6	0.387125	0.702287	1.54503	-0.894345	-0.297344	-1.44275
Prr32	1.3189	1.3189	-0.00400883	-1.01423	-1.11045	-0.509121
Fbxo31	-0.0588771	1.53585	1.15231	-0.906707	-0.906707	-0.815868
Slco2a1	0.777708	0.494115	1.34643	-0.905453	-0.131321	-1.58148
Sc5d	1.45722	0.194592	0.957112	-1.03571	-1.33996	-0.233256
F5	1.32759	-0.0137269	1.2916	-0.930779	-0.449759	-1.22493
Zfp385b	0.0729972	1.55727	0.973297	-0.875967	-0.437983	-1.28962
Sec31a	1.37548	-0.00642318	1.22683	-0.931362	-0.413837	-1.25069
Cobll1	0.825451	0.258982	1.50106	-0.920729	-0.213942	-1.45082
Jade1	1.46686	0.997539	0.112618	-0.939109	-0.263403	-1.3745
Slc16a7	0.906631	0.887916	0.76315	-0.883757	0.0644623	-1.7384
Fgf1	0.314444	1.34257	0.897403	-0.883271	-0.0883271	-1.58282
Ptgfr	1.53135	-0.0900791	1.11098	-0.918807	-0.474417	-1.15902
Acaca	1.48098	0.882893	0.187157	-0.929682	-0.172917	-1.44843
Osgin1	-0.15963	1.61653	1.08844	-0.859926	-0.750864	-0.934548
Lpin2	0.122122	0.921773	1.5006	-0.854857	-0.242572	-1.44707
Pabpc1	0.512493	0.253183	1.77808	-0.865336	-0.418316	-1.26011
Apob	1.4452	-0.118434	1.21249	-0.915428	-0.44395	-1.17988
Tmem200a	1.55532	-0.137447	1.12128	-0.962128	-1.04894	-0.528085
Serpina6	0.466447	1.86579	0.199517	-0.888633	-0.574717	-1.0684
Nr1d2	1.03959	0.893549	0.598224	-0.901122	0.0854605	-1.7157
Ciart	-0.118172	1.29989	1.34421	-0.915834	-0.384059	-1.22604
Ugt2b10	0.754071	1.25274	0.518745	-0.876404	0.0312835	-1.68044
2019-03-02	0.212413	1.88905	0.422362	-0.872817	-0.621469	-1.02954
Apoa1	0.0166392	1.79095	0.713808	-0.903669	-1.08956	-0.52817
Epas1	1.10005	-0.0781742	1.49503	-0.886098	-0.349727	-1.28108
Plxnb1	0.24768	1.42998	0.838828	-0.992089	-1.48471	-0.0396836
Eif4ebp1	-0.0606702	1.80611	0.770045	-0.85405	-0.704708	-0.956723
Mpp6	0.799502	1.61591	0.0997265	-0.884016	-0.255232	-1.37589
Chdh	0.525428	1.2303	0.755868	-0.85721	0.0490572	-1.70345
Tnrc6b	0.941082	0.0246686	1.53943	-0.872849	-0.246161	-1.38617
Mtss1	0.524879	1.0103	0.968524	-0.863747	0.0951613	-1.73512
Fgf21	0.661137	1.73155	0.11019	-0.881516	-0.330569	-1.29079
A1cf	0.775823	0.140983	1.58152	-0.859017	-0.189001	-1.45031
Osbpl11	0.841998	0.71102	0.94179	-0.873183	0.143451	-1.76508
Mug2	1.70677	0.976301	-0.18871	-0.958366	-0.763613	-0.772385
LOC103690054	0.20572	0.345455	1.94076	-0.842288	-0.853933	-0.79571
Hsd17b2	-0.0516447	1.70387	0.833518	-0.871279	-0.396717	-1.21775
Slc25a32	1.36377	1.36377	-0.245075	-0.919752	-0.504566	-1.05815
Clmn	0.496504	0.155035	1.82706	-0.845823	-0.402306	-1.23047
Fnip2	0.616765	0.369262	1.489	-0.880198	-0.0165002	-1.57833
Cacna1h	1.781	0.599915	0.0937367	-0.91862	-0.328079	-1.22795
Herpud1	1.25985	1.01783	0.196339	-0.896948	0.0146331	-1.5917
Abca1	1.77076	0.40335	0.295679	-0.912713	-0.245157	-1.31192
Card6	1.31964	-0.056556	1.20653	-0.876618	-0.179094	-1.4139
Upp2	-0.215947	1.23561	1.44993	-0.84674	-0.43027	-1.19258
Hipk3	1.4109	0.880613	0.177403	-0.89086	-0.0262583	-1.5518
Cpne4	-0.250266	1.68036	1.03682	-0.822303	-0.893808	-0.750798
Plxna2	0.85544	-0.0262763	1.63205	-0.849601	-0.265683	-1.34593
Hnrnpc	1.0673	0.65415	0.73921	-0.949835	0.204549	-1.71537
Pdcd4	0.143686	1.93951	0.377112	-0.84915	-0.637511	-0.973643
Bdh2	1.03334	1.21623	0.210326	-0.887026	0.045723	-1.61859
Dsg2	1.0427	0.52492	0.88915	-0.864153	0.16069	-1.7533
Slc2a2	1.37912	0.774117	0.30205	-0.893038	0.0524518	-1.6147
Plec	0.264391	0.215599	1.96617	-0.854262	-0.898294	-0.693605
Gfra3	-0.232128	1.7715	0.904076	-0.830773	-0.806338	-0.806338
LOC685203	-0.344686	1.37141	1.41541	-0.828712	-0.740707	-0.872715
Iars	0.961542	1.42646	0.052832	-0.866444	-0.0633984	-1.51099
5330417C22Rik	1.6019	0.838377	0	-0.898261	-0.164681	-1.37733
Slc35d2	0.0450651	1.89917	0.495716	-0.830485	-0.521468	-1.088
Plxna3	-0.302496	1.08543	1.65483	-0.836313	-0.871901	-0.72955
Kcnj15	1.90827	0.360282	0.167928	-0.894599	-0.445773	-1.09611
Ppara	0.585369	0.451834	1.39665	-0.860836	0.0865036	-1.65952
Aldh1b1	1.80433	0.712633	-0.0833932	-0.970393	-1.06137	-0.401804
LOC100174910	1.2631	1.50142	-0.333649	-0.905618	-0.595801	-0.92945
Rassf8	1.59868	0.801517	0.0304925	-0.89735	-0.126326	-1.40701
Glb1l2	-0.336654	1.48128	1.27928	-0.841635	-1.00996	-0.572312
Ifrd2	0.738954	1.4401	0.244027	-0.848938	0.0378069	-1.61195
Pcsk9	-0.216881	1.8298	0.806459	-0.823304	-0.760135	-0.835938
Ybx1-ps3	1.694	0.860883	-0.138852	-0.971964	-1.15941	-0.284647
Itgav	1.93978	-0.0551269	0.523705	-0.933711	-0.757995	-0.716649
Rere	0.739922	-0.091652	1.75927	-0.829339	-0.333077	-1.24513
Slc16a12	1.80199	0.347243	0.256949	-0.893468	-0.197867	-1.31484
Pabpc4	0.211533	1.94921	0.241436	-0.828413	-0.492839	-1.08092
Nr5a2	1.28884	1.44751	-0.335238	-0.88593	-0.442576	-1.0726
Crim1	1.30285	-0.382197	1.48022	-0.895312	-0.876308	-0.629252
C5	0.599341	1.6908	0.109499	-0.945044	-1.3672	-0.0873944
Taok3	1.13597	-0.204119	1.46433	-0.851974	-0.221868	-1.32233
B3galt1	0.499883	1.93846	-0.048405	-0.843694	-0.56955	-0.976695
Lcmt1	0.154132	2.00371	0.231786	-0.841253	-0.798896	-0.74948
Igf2r	1.14374	-0.0762495	1.32166	-0.844392	-0.053657	-1.4911
Usp2	0.0834214	0.852526	1.45072	-0.844388	0.0223814	-1.56466
Abcc2	1.58726	0.139481	0.651501	-0.867491	0.000588528	-1.51134
LOC679811	0.156114	1.13688	1.07076	-0.813632	0.139585	-1.68971
Gprin3	0.947046	0.974216	0.438591	-0.881064	0.283338	-1.76213
Rnpepl1	0.695025	-0.215522	1.87721	-0.820002	-0.552194	-0.984513
Pacsin2	0.325461	1.68506	0.345455	-0.800877	-0.0410991	-1.514
Cars	1.09804	1.66274	-0.407843	-0.874152	-0.685917	-0.792869
Per2	0.83091	0.529739	0.992252	-0.868557	0.30386	-1.78821
Nrg4	-0.134684	0.637505	1.84068	-0.799125	-0.350179	-1.1942
AC105662.1	-0.204477	1.58005	0.966616	-0.873672	-0.14871	-1.3198
Dsp	1.2043	-0.351584	1.48924	-0.831472	-0.321591	-1.18889
Phgdh	-0.337938	1.81766	0.8579	-0.805683	-0.87408	-0.657858
Per1	0.207964	2.02176	0.105054	-0.834002	-0.885457	-0.615318
Rhobtb1	1.41306	0.789425	0.131358	-0.867219	0.142836	-1.60946
Dop1b	1.415	0.363559	0.551878	-0.844818	0.190934	-1.67656
Klf16	-0.36833	1.49225	1.20399	-0.770145	-0.342125	-1.21564
Ptger3	-0.312016	0.819563	1.81802	-0.75716	-0.536668	-1.03173
Tent5c	0.0335678	2.03152	0.259144	-0.804285	-0.723722	-0.796229
Ecd	1.98982	-0.0119151	0.345538	-0.869803	-0.494477	-0.959166
Pcbp2	0.794668	-0.238703	1.76157	-0.806755	-0.299134	-1.21164
Prkaa2	0.944235	0.970709	0.401521	-0.803041	0.295625	-1.80905
Crebrf	0.33541	1.15722	0.820729	-0.784061	0.257759	-1.78705
Car5a	-0.101098	1.94031	0.464663	-0.836005	-1.07514	-0.392728
Fdft1	-0.0132213	1.71877	0.586144	-0.771242	-0.0705136	-1.44993
Aars	1.5971	1.10634	-0.416563	-0.863482	-0.328865	-1.09453
Pglyrp2	0.486877	1.80345	-0.00995684	-0.90456	-1.29855	-0.07726
Apoa2	-0.0587077	2.02286	0.315908	-0.808536	-0.920682	-0.550838
Car14	0.348093	2.03153	-0.100298	-0.820083	-0.776817	-0.682419
Lepr	1.92506	0.188889	0.164776	-0.847992	-0.22104	-1.20969
Psat1	-0.385472	1.87419	0.784236	-0.770944	-0.77759	-0.724422
Sult1c2a	1.83833	-0.0741645	0.508106	-0.845791	-0.154641	-1.27184
RGD1309534	1.64637	1.09994	-0.47863	-0.909701	-0.903629	-0.454344
Lurap1l	0.79622	1.58503	-0.114804	-0.803627	0.0185167	-1.48134
Cryl1	-0.177856	1.94585	0.49835	-0.758971	-0.420868	-1.08651
Epb41	1.37809	0.313978	0.574094	-0.805308	0.258802	-1.71965
Frk	1.95756	0.373263	-0.0663579	-0.862652	-0.3152	-1.08661
Aldh8a1	0.958289	-0.146835	1.44903	-0.792134	0.057961	-1.52631
Nipal1	0.309905	2.02892	-0.081554	-0.792138	-0.532583	-0.932553
Acsm5	1.13338	1.53767	-0.427206	-0.819373	-0.221015	-1.20345
Dpp6	1.94711	-0.331099	0.616634	-0.823191	-0.549807	-0.859642
Itpr2	1.02654	0.270971	0.932096	-0.781431	0.358671	-1.80685
Myo1d	1.95021	-0.144104	0.422706	-0.845412	-0.288209	-1.09519
AABR07054614.1	-0.201122	1.98028	0.448656	-0.758074	-0.433185	-1.03655
LOC108348062	1.49717	-0.567109	1.29301	-0.793952	-0.476371	-0.952743
Cldn3	1.96812	0.524219	-0.275905	-0.864501	-0.436849	-0.915084
Hist1h4b	-0.282299	1.85335	0.638241	-0.871444	-1.1292	-0.208656
Prg4	1.0278	-0.539922	1.71734	-0.78061	-0.513902	-0.910712
Itih4	0.70689	1.76692	-0.270282	-0.879294	-1.23452	-0.0897081
Apon	0.293584	2.01551	-0.130534	-0.817606	-1.02684	-0.334111
Shmt1	0.245736	1.99873	-0.066813	-0.748532	-0.291033	-1.13809
Erich5	0.3845	-0.258435	2.04857	-0.750091	-0.636632	-0.787911
Vps13c	1.40361	-0.6512	1.41889	-0.815433	-0.742865	-0.613007
Mmadhc	1.60501	1.1341	-0.576861	-0.882951	-0.961435	-0.317862
Wfdc2	1.98912	0.517771	-0.345847	-0.877612	-0.817639	-0.465794
Srcap	0.987229	-0.40422	1.57801	-0.761799	-0.0621876	-1.33703
Gclc	0.434004	1.34742	0.379515	-0.743256	0.362308	-1.77999
Reep6	-0.596461	1.71349	1.03883	-0.693634	-0.532604	-0.929627
Enpp2	0.447618	1.82428	-0.121709	-0.746481	-0.0256941	-1.37802
Reg4	1.99196	0.136292	0.010484	-0.807268	-0.178228	-1.15324
Pus7	1.77403	0.649645	-0.287343	-0.812056	-0.0249863	-1.29929
Sardh	1.02929	1.65515	-0.555219	-0.779409	-0.242288	-1.10752
Fzd5	1.66631	0.270035	0.191	-0.83645	0.24369	-1.53459
Hykk	1.83961	-0.511391	0.797631	-0.79414	-0.349073	-0.982639
LOC100363452	-0.522718	1.90308	0.73324	-0.687787	-0.515541	-0.910271
Polr2a	1.23356	-0.672213	1.5362	-0.750121	-0.360578	-0.986844
Asns	-0.596109	1.85242	0.83968	-0.685846	-0.55765	-0.8525
Sebox	-0.561082	1.90929	0.746763	-0.682179	-0.60952	-0.803275
Gas6	1.99652	-0.444162	0.54075	-0.79522	-0.491527	-0.806365
RGD1560242	0.079863	2.12435	-0.111808	-0.718767	-0.622931	-0.750712
Slc16a2	1.07081	-0.640136	1.65809	-0.738016	-0.330835	-1.01991
LOC108348081	-0.252114	2.01691	0.322706	-0.736173	-0.282368	-1.06896
Grem2	-0.439383	2.02751	0.492321	-0.693484	-0.619371	-0.767597
Diaph1	0.98696	-0.626364	1.71689	-0.731174	-0.323164	-1.02314
Serpina4	0.442656	2.04632	-0.412502	-0.753052	-0.618944	-0.704478
Mt1	-0.0742182	2.08228	0.0458652	-0.759694	-0.994857	-0.299375
Klkb1	0.649004	1.96222	-0.576229	-0.761969	-0.689194	-0.583832
Hsd17b13	-0.206973	2.1417	0.0825451	-0.687604	-0.607093	-0.722574
Sptssa	1.67498	0.471469	-0.147158	-0.74329	0.269009	-1.52501
Plce1	1.99378	-0.381834	0.386173	-0.75933	-0.18007	-1.05872
Rpl10l	0.103011	2.1381	-0.243709	-0.711026	-0.75625	-0.530129
Por	1.4839	-0.389873	0.899095	-0.732006	0.237372	-1.49849
Klf9	-0.0160955	2.07112	-0.0628243	-0.673414	-0.221702	-1.09709
Rps2	0.203774	1.99197	-0.235063	-0.676247	-0.0707927	-1.21365
Erlin1	0.511282	1.83262	-0.3905	-0.684737	0.0563046	-1.32497
Alb	-0.016616	2.11622	-0.168966	-0.717565	-0.95447	-0.258604
Ephx1	1.9841	0.585198	-0.688435	-0.754921	-0.416073	-0.70987
Sars	1.17938	1.46658	-0.779192	-0.694446	-0.00235405	-1.16996
Dnase2b	2.11681	-0.493684	0.198894	-0.685475	-0.323203	-0.813336
Aox3	1.63626	0.151026	0.0142983	-0.677381	0.488822	-1.61302
Stat3	2.04952	0.0307968	-0.28102	-0.701396	0.0100089	-1.10791
Ubd	-0.518793	-0.518793	-0.519514	-0.179744	-0.482724	2.21957
Resp18	-0.600219	-0.697552	-0.648886	0.22711	-0.405554	2.1251
Phykpl	-0.622662	-0.581151	-0.747195	0.249065	-0.415108	2.11705
Mboat1	-0.496448	-0.816473	-0.668769	0.315922	-0.422596	2.08836
Slc6a6	-0.446361	-0.975767	-0.726635	0.487883	-0.332176	1.99306
Hcn2	-0.721981	-0.721981	-0.761723	0.668992	1.94074	-0.404044
Samd9	-0.463063	-0.793986	-0.98013	0.764111	1.86029	-0.387226
Gbp6	-0.254331	-0.860544	-1.13229	0.728152	1.81515	-0.296138
Hspa8	-0.692435	-0.430117	-1.15212	0.829007	1.78959	-0.343927
Chi3l1	-0.687055	-0.926726	-0.687055	0.798901	1.85345	-0.351517
Cd44	-0.556121	-1.13696	-0.617912	0.815644	1.8043	-0.308956
Cxcl9	-0.558307	-0.927202	-0.853881	0.777506	1.84753	-0.285645
St8sia1	-0.590537	-0.930298	-0.833223	0.574358	-0.153701	1.9334
Enpp1	-0.348386	-0.828429	-1.1991	0.85476	1.72674	-0.205588
Igh-6	-0.891089	-0.434987	-1.06846	0.882643	1.74417	-0.232274
Hmgcs1	-0.0878402	-0.977477	-1.33088	0.684336	0.0398345	1.67203
Lyz2	-0.290074	-1.3329	-0.779123	0.860632	1.66613	-0.12466
Tubb4b	0.325537	-1.26676	-1.47301	0.81081	1.09894	0.504482
Hsd17b6	-0.823453	-0.389554	-1.20619	0.891676	1.70012	-0.172605
Tap1	-0.581624	-0.782034	-1.07393	0.899665	1.74487	-0.206945
Glul	-0.0424332	-0.814717	-1.61925	0.871577	1.37908	0.225745
Il1b	-0.429795	-1.13939	-0.914396	0.88555	1.69899	-0.100959
Nrep	0.157391	-0.958651	-1.6945	0.831921	1.06494	0.598902
Cyp2j10	-0.0516328	-1.18048	-1.26536	0.763175	0.190263	1.54403
Rtn4	-0.381114	-1.19321	-0.936756	0.762227	0.0249327	1.72392
Stat4	-0.575079	-0.812396	-1.12474	0.91488	1.70186	-0.104523
Cyp7b1	-0.588934	-0.959687	-0.973419	0.898658	1.72255	-0.0991727
Gbp2	-0.482751	-1.06581	-0.976473	0.904374	1.68963	-0.0689644
Lilrb3	-0.740258	-0.711805	-1.0817	0.918565	1.70957	-0.0943699
Ldha	0.212869	-1.31731	-1.43703	0.848443	0.872167	0.820857
LOC100361457	-0.270695	-0.875405	-1.40413	0.913397	1.53077	0.106062
Lgals3	-0.229231	-1.60461	-0.717854	0.928987	1.39348	0.229231
Psmb8	0.0606909	-0.936231	-1.67646	0.866586	1.10537	0.580046
Gpnmb	-0.5781	-1.19749	-0.782332	0.931879	1.65841	-0.0323647
Prrg4	0.176639	-1.48377	-1.25414	0.847866	0.794874	0.918522
Akr1c1	-0.831457	-0.459747	-1.27164	0.802112	0.0782548	1.68248
Oat	-0.00415137	-0.796232	-1.76267	0.870126	1.03203	0.660898
Sphk2	-0.0317689	-1.06426	-1.48255	0.815401	0.4077	1.35547
Hsd17b12	-0.0993589	-0.922882	-1.55786	0.81844	0.385882	1.37577
RT1-Db1	-0.351102	-1.11299	-1.1168	0.909818	1.59932	0.0717442
Eci1	0.148746	-1.44797	-1.28532	0.874448	0.889309	0.820784
Anxa3	0.00683234	-1.23665	-1.36875	0.908702	1.25943	0.430438
AC123346.1	-0.816625	-0.923142	-0.869883	0.834378	0.0355054	1.73977
Fgl2	-0.0831584	-1.16742	-1.35932	0.924338	1.34653	0.33903
Zfp189	-0.0889341	-0.838137	-1.68436	0.854307	0.579419	1.1777
Herc6	-0.203408	-1.00301	-1.40983	0.932872	1.42386	0.259521
Cyp4a3	-0.630222	-0.772138	-1.22279	0.837593	0.11527	1.67229
Fabp1	-0.00914342	-0.984706	-1.63783	0.902235	1.00307	0.726377
Hcls1	-0.0878116	-1.24191	-1.30463	0.928294	1.31717	0.38888
Ncf1	-0.591517	-1.36371	-0.680616	0.982562	1.532	0.121273
Chordc1	0.0170038	-1.2936	-1.36423	0.919514	1.12356	0.597749
Cyp2d4	-0.0926103	-0.829466	-1.72336	0.897917	0.861678	0.885837
Uba7	-0.496493	-0.522856	-1.63008	0.953443	1.3357	0.360287
LOC103692716	-1.10575	-0.0750069	-1.46868	0.970251	0.476657	1.20253
Acot2	0.0493948	-1.38306	-1.3172	0.905572	0.93027	0.815015
B2m	-0.138903	-0.829719	-1.68351	0.924241	1.09958	0.628307
RGD1305184	-0.701347	-1.06727	-0.884307	0.971431	1.62486	0.0566305
Bcl2a1	-0.354689	-1.13745	-1.16191	0.966221	1.50437	0.18346
Slfn2	-0.703602	-0.791097	-1.16295	0.991605	1.59313	0.0729121
Cd74	-0.561339	-1.08183	-1.02574	0.981943	1.57672	0.110246
Laptm5	-0.240113	-1.28563	-1.14568	0.961823	1.39814	0.31146
Tyrobp	-0.309373	-1.37008	-0.995176	0.970792	1.41885	0.284989
Acot4	-0.138301	-0.843634	-1.69418	0.9197	0.950817	0.805602
Itgad	-0.935708	-1.0109	-0.735199	1.04432	1.57065	0.0668363
RT1-CE4	-0.350875	-0.909722	-1.42264	0.973518	1.40988	0.299838
RT1-CE7	-0.426007	-0.888116	-1.37911	0.974761	1.45131	0.267157
Als2cl	-0.530115	-0.918003	-1.24771	0.866285	0.245663	1.58388
LOC100910979	-0.837658	-0.357472	-1.50992	1.01906	1.30717	0.378814
Tubb2a	-0.26385	-1.2088	-1.23335	0.877455	0.411115	1.41743
Ly49si1	-0.558688	-0.719848	-1.42895	0.988448	1.4397	0.279344
Gbp5	-0.485993	-1.1922	-1.03274	0.994768	1.49595	0.220216
Plbd1	-0.31045	-0.76896	-1.63276	0.966829	1.17971	0.565633
Narf	-0.690381	-0.955185	-1.06867	1.02139	1.55099	0.141859
Cd53	-0.632461	-0.982746	-1.09951	1.00221	1.5471	0.165413
Ifi47	-0.339587	-1.47154	-0.905566	0.98789	1.32748	0.40133
Akap8l	-0.829667	-0.238959	-1.64978	0.971131	0.69585	1.05142
RT1-Da	-0.519833	-1.12969	-1.06938	0.998785	1.50544	0.21468
Calm1	-0.0890349	-1.34542	-1.28606	0.951684	1.05457	0.714258
Hacl1	-0.324202	-0.890365	-1.50873	0.895129	0.493657	1.33451
Irf7	-0.11352	-1.07844	-1.53252	0.932487	0.883835	0.908161
RGD1566134	-0.798458	-0.849544	-1.07659	0.893062	0.206237	1.6253
Ccr5	-0.66853	-0.755729	-1.30073	1.01006	1.48966	0.225265
Wsb1	-0.707265	-0.327089	-1.69367	0.967566	0.741516	1.01894
Hspb1	-0.395502	-1.64338	-0.692128	1.0058	1.149	0.576205
AABR07048487.2	-0.249452	-1.18642	-1.29593	0.894376	0.49282	1.34461
Paqr9	-0.28384	-1.37449	-1.07704	0.987608	1.30255	0.445201
Arhgap9	-0.716609	-0.789898	-1.22964	1.01791	1.50651	0.211725
Dexi	-0.397183	-0.791626	-1.54764	0.917629	0.50675	1.31207
Lilra5	-0.298527	-0.823212	-1.61929	0.967953	1.11269	0.660379
Adgre1	-0.150761	-1.43802	-1.15274	0.969506	1.07388	0.698137
LOC100364435	-0.19467	-1.36269	-1.18916	0.926631	0.612934	1.20696
Unc93b1	-0.14985	-1.3214	-1.27599	0.967213	1.09436	0.685677
Igtp	-0.487319	-0.947119	-1.31404	1.00216	1.42527	0.321057
Mvp	-0.301726	-1.13271	-1.31449	0.992976	1.30831	0.447643
Rsrp1	-0.925768	-0.285531	-1.54098	0.981697	0.606385	1.1642
Ripk3	-0.516525	-1.30853	-0.929746	1.03305	1.41184	0.309915
Il18bp	-0.417228	-1.39004	-0.949032	1.00956	1.3468	0.399934
Tlr1	-0.689173	-1.23067	-0.836853	1.03376	1.4768	0.246133
Slfn4	-0.787152	-0.437467	-1.53401	1.02603	1.24189	0.490711
Lilrb4	-0.909317	-0.975852	-0.876049	1.05348	1.51922	0.188517
Lrrc61	-0.213834	-1.05792	-1.49684	0.967882	1.03541	0.765302
Vnn1	-0.455176	-1.58044	-0.734972	1.02288	1.17494	0.572771
Psmb9	-0.728501	-0.617374	-1.42613	1.03101	1.35822	0.382772
RGD1564865	-0.642767	-0.786135	-1.34527	0.934282	0.375146	1.46474
Vim	-0.721463	-1.52527	-0.529728	1.05577	1.23276	0.48794
Scrn3	-0.388932	-0.773443	-1.61539	0.983378	1.07619	0.718197
Psmb10	-0.323606	-1.02783	-1.43024	0.994293	1.21562	0.571761
Capg	-0.50344	-1.48382	-0.794905	1.03338	1.27185	0.476943
Plvap	-0.452359	-1.63506	-0.694965	1.01844	1.0336	0.730345
Actg1	-0.628758	-0.814848	-1.33928	1.02913	1.40131	0.352443
Fcer1g	-0.436813	-1.27222	-1.07565	1.02105	1.34866	0.414972
Cd5l	-0.368214	-1.37432	-1.045	1.01389	1.26282	0.510833
RT1-CE10	-0.329493	-0.912441	-1.54608	0.988478	1.08986	0.709676
Hist1h1d	-1.06048	-0.488279	-1.24359	0.999447	0.404356	1.38854
Filip1l	-0.299203	-1.53591	-0.95745	0.997344	1.01729	0.777928
Mapkapk2	-0.370187	-1.29707	-1.12752	1.01448	1.27446	0.505828
G6pd	-0.663677	-1.03239	-1.10613	1.05082	1.43797	0.313403
Inhbc	-0.459421	-1.31081	-1.03592	0.953202	0.495054	1.3579
MGC105567	-0.50549	-0.926732	-1.37606	1.01098	1.31989	0.477408
Mup4	-0.255059	-1.21918	-1.34161	0.969224	0.877403	0.969224
Fcgr3a	-0.460878	-1.09797	-1.26064	1.0302	1.3013	0.487989
Rasa4	-1.03452	-1.03452	-0.750531	1.11565	1.39964	0.304269
AABR07048463.1	-0.274938	-1.30525	-1.24345	0.979409	0.836232	1.00799
C4b	-0.811607	-0.792128	-1.22066	0.970682	0.396064	1.45765
Pnn	-0.523936	-0.714074	-1.58871	0.990831	0.80703	1.02886
Mfsd2a	-0.521474	-1.14007	-1.16697	1.03846	1.33432	0.455729
AC130391.3	-0.518347	-1.52048	-0.794798	1.05397	1.10581	0.673851
LOC259244	-0.334658	-1.28325	-1.21736	0.977467	0.731231	1.12657
Srsf6	-0.450744	-0.839924	-1.54572	1.00703	1.00043	0.82893
Rup2	-0.333649	-1.21388	-1.29185	1.0111	1.07646	0.751816
Csf1r	-0.413215	-1.46886	-0.959625	1.02529	1.06618	0.75023
Slc22a8	-0.55477	-1.43776	-0.852237	1.00411	0.606858	1.2338
LOC684762	-0.972649	-0.65915	-1.2138	1.0048	0.450151	1.39065
Srgn	-0.628092	-1.14012	-1.07868	1.05137	1.35859	0.436934
Fes	-0.363339	-1.30606	-1.18822	1.02128	1.02128	0.815058
Atp8a1	-0.547855	-1.1146	-1.19557	1.05523	1.28193	0.520867
Rnaset2	-0.506779	-0.892024	-1.46301	1.02732	1.10299	0.731505
Cybb	-0.666402	-1.17334	-1.02226	1.06926	1.33448	0.458256
Gbp7	-0.637275	-1.00361	-1.22113	1.05704	1.32034	0.484634
Lgals3bp	-0.580765	-1.42926	-0.852613	1.00913	0.646668	1.20684
Rassf4	-0.587349	-1.51732	-0.758659	1.05233	1.02786	0.783132
AABR07049499.1	-0.563711	-1.29653	-1.0034	1.05978	1.25144	0.552436
Abhd1	-0.488813	-1.26277	-1.11341	1.04552	1.20845	0.611016
Irgm	-0.598459	-0.754792	-1.51203	1.03326	1.05769	0.774333
RT1-CE5	-0.46191	-1.14643	-1.2633	1.04069	1.15756	0.673387
Xaf1	-0.484857	-0.921229	-1.46669	1.00608	0.860622	1.00608
Heph	-0.404999	-1.134	-1.3365	1.0125	0.971997	0.890997
Cyp3a9	-0.561076	-0.923061	-1.39364	0.995458	0.687771	1.19455
Fam167a	-0.418008	-1.16215	-1.29996	1.04272	0.987601	0.849796
AABR07048475.1	-1.05967	-0.69442	-1.1273	1.06418	0.496014	1.3212
LOC680406	-0.482205	-1.04743	-1.35427	1.03749	1.08948	0.756937
Tcirg1	-0.619796	-0.98865	-1.2789	1.06121	1.23657	0.589562
Slc13a5	-0.823708	-1.09918	-0.969545	1.10458	1.31523	0.472619
Acot3	-0.635573	-1.01221	-1.24761	1.01221	0.612033	1.27115
Trafd1	-0.804923	-0.638387	-1.45256	1.06398	1.02697	0.804923
Ly6e	-0.531518	-1.37471	-0.990683	1.02964	0.787537	1.07973
Hsdl2	-0.767357	-0.966373	-1.16539	1.01613	0.545379	1.33761
Apol3	-0.505201	-1.11427	-1.28425	1.05289	1.05289	0.797934
Ech1	-0.765138	-0.800182	-1.34028	1.02522	0.658286	1.22209
AABR07047899.1	-0.712053	-1.20517	-0.989692	1.0408	0.589119	1.277
Dram1	-0.642337	-1.24797	-1.02774	1.06444	1.17456	0.679042
AABR07048474.1	-0.635267	-1.16618	-1.11685	1.0352	0.672815	1.21028
Gpat3	-0.994389	-0.994389	-0.930917	1.10017	0.52893	1.29059
Soat1	-0.845125	-1.23025	-0.845125	1.11257	1.20885	0.599076
Tor3a	-0.586325	-1.28328	-1.05096	1.0399	0.774391	1.10627
Dhcr7	-0.560054	-1.32517	-1.03567	1.0529	0.887471	0.980526
Myorg	-1.08691	-0.699962	-1.1341	1.12151	1.18758	0.611877
Sctr	-0.640621	-1.22554	-1.05842	1.11412	1.11412	0.696328
Nfs1	-0.936017	-0.995134	-0.995134	1.13307	1.25131	0.541905
LOC100912599	-1.19637	-0.67621	-1.05766	1.26573	0.780243	0.884275
Cd68	-0.566264	-1.17177	-1.1942	1.05964	0.981151	0.891446
Cpt1b	-0.65228	-1.17027	-1.11271	1.07434	1.1319	0.729019
Ctss	-0.712751	-1.09744	-1.1295	1.04401	0.697791	1.19789
AABR07069878.1	-0.638017	-1.02408	-1.28014	1.06872	1.00092	0.872605
Slc22a5	-0.793877	-1.29527	-0.856552	1.10203	1.07069	0.772986
Ptpro	-0.906791	-0.765105	-1.27517	1.10515	1.07681	0.765105
Adam17	-0.713551	-1.02124	-1.21465	1.07985	1.10622	0.763368
LOC500473	-0.681188	-1.24884	-1.02178	1.07855	0.851485	1.02178
LOC100360095	-0.649248	-1.15424	-1.14887	1.08802	0.98036	0.88398
Slc25a30	-0.761173	-1.23	-0.971337	1.09797	1.03331	0.831228
Crat	-0.876982	-1.05379	-1.03611	1.08916	0.717852	1.15988
Ccdc88b	-0.746145	-1.1841	-1.03811	1.07867	0.859689	1.03
Slc11a1	-1.02239	-1.07782	-0.883814	1.13941	0.84378	1.00083
Mnda	-0.985445	-0.894012	-1.10736	1.11751	0.873693	0.995604
Pck1	-0.929635	-1.02087	-1.03948	1.09761	0.851893	1.04049

## Sheet: Figure 3b
Figure 3b
Hallmark pathway	-log10 (q-value)		GO pathway	-log10 (q-value)
BILE ACID METABOLISM	2.96658		SMALL MOLECULE METABOLIC PROCESS	23.3143
TNFA SIGNALING VIA NFKB	2.59688		LIPID METABOLIC PROCESS	15.4295
ESTROGEN RESPONSE LATE	2.59688		ORGANIC HYDROXY COMPOUND METABOLIC PROCESS	14.3458
IL2 STAT5 SIGNALING	2.59688		ORGANIC ACID METABOLIC PROCESS	14.3458
KRAS SIGNALING UP	2.29585		IMMUNE RESPONSE	14.1096
IL6 JAK STAT3 SIGNALING	2.28316		CELLULAR LIPID METABOLIC PROCESS	13.7852
ADIPOGENESIS	2.22475		ORGANIC ANION TRANSPORT	12.8097
APOPTOSIS	2.16368		MONOCARBOXYLIC ACID METABOLIC PROCESS	12.5719
PEROXISOME	2.02965		CELLULAR RESPONSE TO ORGANIC SUBSTANCE	12.5719
COMPLEMENT	1.86967		IMMUNE SYSTEM PROCESS	11.3152
PROTEIN SECRETION	1.61618		RESPONSE TO ENDOGENOUS STIMULUS	11.0691
ANDROGEN RESPONSE	1.56067		DEFENSE RESPONSE	10.5059
HEME METABOLISM	1.47237		RESPONSE TO EXTERNAL STIMULUS	10.3307
ESTROGEN RESPONSE EARLY	1.37263		ALCOHOL METABOLIC PROCESS	10.3307
APICAL SURFACE	1.37263		HOMEOSTATIC PROCESS	10.0395
GLYCOLYSIS	1.37263		RESPONSE TO OXYGEN CONTAINING COMPOUND	10.0101
			STEROID METABOLIC PROCESS	9.8962
			ANION TRANSPORT	9.8962
			SMALL MOLECULE BIOSYNTHETIC PROCESS	9.7167
			FATTY ACID METABOLIC PROCESS	9.6073
			ORGANIC ACID TRANSPORT	9.56703
			ORGANONITROGEN COMPOUND METABOLIC PROCESS	9.38934
			RESPONSE TO CYTOKINE	9.38934
			CHEMICAL HOMEOSTASIS	9.38934
			ORGANIC HYDROXY COMPOUND TRANSPORT	9.31967

## Sheet: Figure 3e
Figure 3e
PND5			D70			D240
VEH	EDC		VEH	EDC		VEH	EDC
0.3177	0.6669		0.861671	0.360464		2.3525	1.4818
0.1642	0.3217		0.405575	0.474736		0.4415	1.8331
2.1281	0.2201		1.31314	1.69258		0.663	2.6241
1.8792	2.2809		1.87935	0.493511		1.3388	1.645
2.4653	0.34		1.0415	0.710973		0.6673	3.22
1.945	0.3593		0.504822	1.4983		0.6692	3.2897
1.1343	1.2377		1.71546			0.9162	1.5834
1.447	1.7492		1.85196			0.8551	3.6897
0.6093	1.3646		0.694163			3.1011	2.1479
							2.0226

## Sheet: Figure 3f
Figure 3f	Cell Signaling EGR1 mAb clone 44D5 catalog #4154
										Quantitation
										VEH	EDC
										1	1
										0.75714	1.46052
										0.62905	1.85912
										0.722117	1.50955
										0.594841	1.98068
										1.21954	1.90819
										1.00689	2.18474
										1.19344	2.22468
										0.933507	1.77185
											2.53695

## Sheet: Figure 3g
Figure 3g
Gene Number			Percent of signature genes
All	265		All	61.34
Down	93		Down	50
Up	172		Up	69.92

## Sheet: Figure 4c
Figure 4c
Shmt1			Chdh			Mthfd1			Ahcy			Apob			Abca1			ApoA1
Vehicle	EDC		Vehicle	EDC		Vehicle	EDC		Vehicle	EDC		Vehicle	EDC		Vehicle	EDC		Vehicle	EDC
0.92	1.55		0.67	2		0.8	1.92		0.977371	1.48693		1.19688	1.54015		0.846391	1.72969		0.752755	1.28359
1.13	1.22		0.85	1.64		0.9	1.51		0.836502	1.44006		1.18574	1.84402		1.13636	2.53713		0.996171	0.73744
0.88	1		1	1.22		0.84	1.14		1.09513	0.816165		0.812471	1.20832		0.685647	1.43036		0.930547	0.942095
1.03	1		0.89	1.66		0.85	1.53		1.41893	1.20575		0.96185	1.19667		0.803839	1.83448		0.822903	1.06753
1.12	1.31		1.09	1.83		1.06	1.41		1.1313	1.65131		1.01683	1.30899		1.22123	2.0299		1.33987	1.97086
1.04	1.57		1.19	1.33		1.07	1.46		0.559884	1.13982		1.50906	1.44791		1.36705	2.05726		1.47769	1.97567
0.83	1.48		1.4	1.51		1.21	1.19		0.909071	1.25803		0.725593	1.35894		1.03242	1.59166		0.878918	2.45801
1.16	1.24		0.82	1.56		1.16	1.33		1.20154	0.996018		0.843549	1.48892		0.930457	1.7073		0.722139	1.60734
0.94	1.15		1.33	1.66		1.22	1.34		1.13451	1.43104		0.962875	1.65683		1.17854	1.72612		1.38952	1.07436
	2.02			1.92			1.95			1.26784			2.37297			2.26002			2.42965

## Sheet: Supplementary Figure 1a
Supplementary Figure 1a
VEH	EDC
321	310
329	333
340	311
340	350
347	343.8
347	259
357
369
385
375

## Sheet: Supplementary Figure 1b
Supplementary Figure 1b
VEH	EDC
2.40878	0.889845
3.4673	2.06024
1.96127	0.988812
3.7599	0.696213

[truncated: 12 more sheets: Supplementary Figure 1c, Supplementary Figure 1e, Supplementary Figure 1f, Supplementary Figure 3c, Supplementary Figure 4a, Supp Figure 4b, Supplementary Figure 4c, Supplementary Figure 4d, Supplementary Figure 4e, Supplementary Figure 4f, Supplementary Figure 5a, Supplementary Fig 5b]
